# Supplementary material for: Oxidative Stress in Structural Valve Deterioration: A Longitudinal Clinical Study
Source: Biomolecules. 2022 Oct 31;12(11):1606. doi: 10.3390/biom12111606 (PMC9687638; doi:10.3390/biom12111606)
Supplement: Supplementary file 1 [file biomolecules-12-01606-s001.zip]

Archive with 1 entries (1 files):
- biomolecules-1945696-supplementary.pdf
